# Supplementary material for: Beta2-Adrenergic Suppression of Neuroinflammation in Treatment of Parkinsonism, with Relevance for Neurodegenerative and Neoplastic Disorders
Source: Biomedicines. 2024 Aug 1;12(8):1720. doi: 10.3390/biomedicines12081720 (PMC11351568; doi:10.3390/biomedicines12081720)
Supplement: Supplementary file 1 [file biomedicines-12-01720-s001.zip]

Archive with 7 entries (7 files):
- Figure S1 EDITED.pdf
- Table S1.pdf
- Table S2.pdf
- Table S3.pdf
- Table S4.pdf
- Table S5.pdf
- Table S6.pdf
